# Supplementary material for: Effects of Progressive Resistance Training After Hip Fracture: A Systematic Review
Source: J Funct Morphol Kinesiol. 2025 Feb 2;10(1):54. doi: 10.3390/jfmk10010054 (PMC11843970; doi:10.3390/jfmk10010054)
Supplement: Supplementary file 1 [file jfmk-10-00054-s001.zip]

Archive with 1 entries (1 files):
- jfmk-3354838-supplementary.pdf
